# Supplementary material for: Evolution of the bHLH Genes Involved in Stomatal Development: Implications for the Expansion of Developmental Complexity of Stomata in Land Plants
Source: PLoS One. 2013 Nov 11;8(11):e78997. doi: 10.1371/journal.pone.0078997 (PMC3823973; doi:10.1371/journal.pone.0078997)
Supplement: Table S1 — The sources of the Ia members of the bHLH transcriptional factors we analyzed. (XLS) [file pone.0078997.s003.xls]

## Sheet: Sheet1
Table S1 The sources of the Ia members of the bHLH transcriptional factors we analyzed.
Phylum	Species name	Gene name	Gene accession numbers	Physical position	Website*	PGDD synteny	PGDD position
Green alga	Volvox carteri	_			Phytozome
	Nitella hyalina	_			GenBank
	Nitella mirabilis	_			GenBank
Liverworts	Marchantia polymorpha	_			GenBank
Mosses	Physcomitrella patens	PpaSMF1#	Pp1s71_321V6	scaffolIa_71: 1549955 - 1555183	Phytozome	18039705	sca71 (5'- 1549955 .. 1552752 -3')
		PpaSMF2	Pp1s519_13V6	scaffolIa_519: 63715 - 66137		18066865	sca519 (5'- 63715 .. 66137 -3')
Lycophytes	Selaginella moellendorffii	SmoSMF1	fgenesh2_pg.C_scaffolIa_136000057	scaffolIa_136: 253761 - 256435	Phytozome	15422191	sca136 (5'- 256435 .. 253761 -3')
		SmoSMF2#	e_gw1.105.41	scaffolIa_105: 162803 - 165209		15421737	sca105 (5'- 164525 .. 165209 -3')
		SmoSMF3#	e_gw1.12.879	scaffolIa_12: 2324945 - 2327416		15414836	sca12 (5'- 2327416 .. 2326451 -3')
Ferns	Adiantum capillus-veneris	_			GenBank
Gymnosperms	Cephalotaxus harringtonia	ChaIa_1	contig20055$		GenBank
	Ginkgo biloba	GbiIa_1	13045$		GenBank
		GbiIa_2	19051$
		GbiIa_3	29151$
		GbiFAMA	12137$
	Gnetum gnemon	GneIa_1	contig18858$		GenBank
	Picea glauca	Pgl‘SPCH’	GQ04006		Arborea
		PglIa_1	GQ3907
	Picea breweriana	PbrFAMA	KC894421
		Pbr‘SPCH’	KC894417
	Picea jezoensis	PjeFAMA	KC894420
		Pje‘SPCH’	KC894419
	Picea sitchensis	PsiIa_1	Psi001481		PlantTFDB
	Picea smithiana	PsmFAMA	KC894422
		Psm‘SPCH’	KC894418
	Pinus banksiana	PbaFAMA	GW768467		GenBank
	Pinus taeda	PtaIa_1	Pta001371		PlantTFDB
		PtaIa_2	g04128t00002$		GenBank
		PtaIa_3	isotig40742$
		PtaIa_4	g11674t00001$
		PtaIa_5	isotig44914$
		PtaIa_6	g04542t00001$
		PtaIa_7	isotig18659$
		PtaFAMA	isotig44623$
	Sciadopitys verticilliata	SveIa_1	isotig03389$		GenBank
Angiosperms	Amborella trichopoda	AtrIa_1	evm_27.model.AmTr_v1.0_scaffold00008.115	scaffold00008: 3644335 - 3653827	Amborella GD
		AtrIa_2	evm_27.model.AmTr_v1.0_scaffold00001.504	scaffold00001: 11337286 - 11427483
		AtrFAMA	evm_27.model.AmTr_v1.0_scaffold00089.12	scaffold00089: 381970 - 414942
		AtrMUTE	evm_27.model.AmTr_v1.0_scaffold00025.64	scaffold00025: 916629 - 949700
		AtrSPCH	evm_27.model.AmTr_v1.0_scaffold00015.95	scaffold00015: 5480754 - 5565320
	Aquilegia coerulea	AcoIa_1	Aquca_005_00478	scaffolIa_5: 5463102 - 5466965	Phytozome
		AcoIa_2	Aquca_010_00112	scaffolIa_10: 685281 - 687533
		AcoFAMA	Aquca_034_00130	scaffolIa_34: 1021605 - 1023665
		AcoMUTE	Aquca_135_00008	scaffolIa_135: 36318 - 37744
		AcoSPCH	Aquca_037_00084	scaffolIa_37: 711436 - 713370
	Arabidopsis lyrata	AlyIa_1	scaffolIa_105519	scaffolIa_1: 31106177 - 31108734	Phytozome	16045139	sca1 (5'- 31108713 .. 31106197 -3')
		AlyIa_2	scaffolIa_403653	scaffolIa_4: 22780304 - 22781950		16056204	sca4 (5'- 22780324 .. 22781930 -3')
		AlyIa_3	fgenesh1_pg.C_scaffolIa_1002057	scaffolIa_1: 9884646 - 9886762		16034151	sca1 (5'- 9886762 .. 9884646 -3')
		AlyIa_4	fgenesh1_pg.C_scaffolIa_8002520	scaffolIa_8: 21890586 - 21892092		16057009	sca8 (5'- 21892092 .. 21890586 -3')
		AlyIa_5	fgenesh1_pm.C_scaffolIa_6002861	scaffolIa_6: 24306332 - 24307732		16051556	sca6 (5'- 24307732 .. 24306332 -3')
		AlyIa_6	fgenesh2_kg.5__2692__AT3G61950	scaffolIa_5: 20580823 - 20582652		16046907	sca5 (5'- 20580938 .. 20582541 -3')
		AlyIa_7	fgenesh2_kg.8__126__AT5G46690	scaffolIa_8: 767966 - 770070		16040113	sca8 (5'- 770044 .. 768175 -3')
		AlyFAMA	scaffolIa_302925	scaffolIa_3: 11355743 - 11357413		16066023	sca3 (5'- 11355763 .. 11357393 -3')
		AlyMUTE	scaffolIa_300691	scaffolIa_3: 2433986 - 2435449		16050715	sca3 (5'- 2434006 .. 2435429 -3')
		AlySPCH	scaffolIa_0008_1712	scaffolIa_8: 15577167 - 15579364		16039454	sca8 (5'- 15579364 .. 15577167 -3')
	Arabidopsis thaliana	AthIa_1	AT1G22490	Chr1: 7938251 - 7940592	Phytozome	AT1G22490	chr1 (5'- 7940489 .. 7938448 -3')
		AthIa_2	AT1G72210	Chr1: 27179790 - 27182430		AT1G72210	chr1 (5'- 27180066 .. 27182268 -3')
		AthIa_3	AT2G46810	Chr2: 19239694 - 19242672		AT2G46810	chr2 (5'- 19239694 .. 19242373 -3')
		AthIa_4	AT3G61950	Chr3: 22939546 - 22941451		AT3G61950	chr3 (5'- 22939661 .. 22941332 -3')
		AthIa_5	AT4G01460	Chr4: 620759 - 622945		AT4G01460	chr4 (5'- 621334 .. 622697 -3')
		AthIa_6	AT5G46690	Chr5: 18945615 - 18947637		AT5G46690	chr5 (5'- 18945639 .. 18947434 -3')
		AthIa_7	AT5G65320	Chr5: 26107169 - 26108726		AT5G65320	chr5 (5'- 26108640 .. 26107368 -3')
		AthFAMA	AT3G24140	Chr3: 8715236 - 8718211		AT3G24140	chr3 (5'- 8717772 .. 8715525 -3')
		AthMUTE	AT3G06120	Chr3: 1846531 - 1848230		AT3G06120	chr3 (5'- 1846531 .. 1848016 -3')
		AthSPCH	AT5G53210	Chr5: 21586606 - 21588941		AT5G53210	chr5 (5'- 21588941 .. 21586606 -3')
	Brachypodium distachyon	BdiIa_1	Bradi1g71990	Bd1: 69840590 - 69842102	Phytozome	Bradi1g71990	chr1 (5'- 69842047 .. 69840590 -3')
		BdiIa_2	Bradi1g77070	Bd1: 73447711 - 73449983		Bradi1g77070	chr1 (5'- 73449983 .. 73447711 -3')
		BdiIa_3	Bradi3g38510	Bd3: 41016087 - 41017800		Bradi3g38510	chr3 (5'- 41016087 .. 41017800 -3')
		BdiIa_4	Bradi3g52150	Bd3: 53141435 - 53144390		Bradi3g52150	chr3 (5'- 53141435 .. 53144076 -3')
		BdiIa_5	Bradi3g58360	Bd3: 57913856 - 57915198		Bradi3g58360	chr3 (5'- 57913856 .. 57915198 -3')
		BdiIa_6	Bradi5g19950	Bd5: 22874425 - 22877138		Bradi5g19950	chr5 (5'- 22874425 .. 22877138 -3')
		BdiIa_7	Bradi4g32650	Bd4: 38327439 - 38328897		Bradi4g32650	chr4 (5'- 38327439 .. 38328897 -3')
		BdiFAMA	Bradi2g22810	Bd2: 20316509 - 20320295		Bradi2g22810	chr2 (5'- 20316509 .. 20320023 -3')
		BdiMUTE	Bradi1g18400	Bd1: 14768332 - 14769148		Bradi1g18400	chr1 (5'- 14769148 .. 14768332 -3')
		BdiSPCH1#	Bradi1g38650	Bd1: 34884507 - 34886203		Bradi1g38650	chr1 (5'- 34884507 .. 34887128 -3')
		BdiSPCH2	Bradi3g09670	Bd3: 7834530 - 7836847		Bradi3g09670	chr3 (5'- 7836847 .. 7834568 -3')
	Brassica rapa	BraIa_1	Bra003886	A07: 15554039 - 15556209	Phytozome	Bra003886	A07 (5'- 15556209 .. 15554039 -3')
		BraIa_2	Bra004505	A05: 478094 - 479046		Bra004505	A05 (5'- 479046 .. 478094 -3')
		BraIa_3	Bra007644	A09: 30252106 - 30253086		Bra007644	A09 (5'- 30252106 .. 30253086 -3')
		BraIa_4	Bra008017	A02: 12569528 - 12571679		Bra008017	A02 (5'- 12569528 .. 12571679 -3')
		BraIa_5	Bra012329	A07: 8464046 - 8466775		Bra012329	A07 (5'- 8464046 .. 8466775 -3')
		BraIa_6	Bra016080	A07: 19531368 - 19534946		Bra016080	A07 (5'- 19531368 .. 19534946 -3')
		BraIa_7	Bra016377	A08: 18139481 - 18141349		Bra016377	A08 (5'- 18139481 .. 18141349 -3')
		BraIa_8	Bra017533	A09: 16145442 - 16147151		Bra017533	A09 (5'- 16147151 .. 16145442 -3')
		BraIa_9#	Bra025007	A06: 24653477 - 24655150		Bra025007	A06 (5'- 24654507 .. 24653477 -3')
		BraIa_10#	Bra027958	A09: 10117299 - 10120422		Bra027958	A09 (5'- 10119140 .. 10117299 -3')
		BraIa_11	Bra031865	A02: 27404177 - 27405744		Bra031865	A02 (5'- 27405744 .. 27404177 -3')
		BraIa_12	Bra037414	A09: 633551 - 634955		Bra037414	A09 (5'- 634955 .. 633551 -3')
		BraIa_13	Bra040483	A04: 18905858 - 18907179		Bra040483	A04 (5'- 18905858 .. 18907179 -3')
		BraIa_14	Bra040856	Scaffold000282: 25878 - 27752		Bra040856	sca282 (5'- 25878 .. 27752 -3')
		BraFAMA1	Bra001929	A03: 19410288 - 19412172		Bra001929	A03 (5'- 19412172 .. 19410288 -3')
		BraFAMA2	Bra028351	A01: 18315641 - 18317036		Bra028351	A01 (5'- 18315641 .. 18316805 -3')
		BraFAMA3	Bra028357	A01: 18242663 - 18244560		Bra028357	A01 (5'- 18244560 .. 18242663 -3')
		BraMUTE1	Bra001183	A03: 15186870 - 15188014		Bra001183	A03 (5'- 15186870 .. 15188014 -3')
		BraMUTE2	Bra020775	A02: 23178508 - 23179650		Bra020775	A02 (5'- 23178508 .. 23179650 -3')
		BraMUTE3	Bra040234	A01: 28253559 - 28254847		Bra040234	A01 (5'- 28254847 .. 28253559 -3')
		BraSPCH1#	Bra003073	A10: 5427608 - 54329555		Bra003073	A10 (5'- 5430480 .. 5427608 -3')
		BraSPCH2#	Bra022638	A02: 8359387 - 8361427		Bra022638	A02 (5'- 8359387 .. 8365934 -3')
		BraSPCH3#	Bra029088	A03: 6297195 - 6299146		Bra029088	A03 (5'- 6297195 .. 6298516 -3')
	Cajanus cajan	CcaIa_1	C.cajan_05093	CcLG02: 6321721-6323769	IIPG	C.cajan_05093	CcLG02 (5'- 6323769 .. 6321721 -3')
		CcaIa_2	C.cajan_06845	CcLG02: 25257483 - 25258815		C.cajan_06845	CcLG02 (5'- 25257483 .. 25258815 -3')
		CcaIa_3	C.cajan_10210	CcLG03: 21927559 - 21929083		C.cajan_10210	CcLG03 (5'- 21927559 .. 21929083 -3')
		CcaIa_4	C.cajan_10967	CcLG03: 29006828 - 29008118		C.cajan_10967	CcLG03 (5'- 29006828 .. 29008118 -3')
		CcaIa_5	C.cajan_36273	sca126374: 50409 - 51905		C.cajan_36273	sca126374 (5'- 51905 .. 50409 -3')
		CcaIa_6	C.cajan_37599	sca132531: 23070 - 24113		C.cajan_37599	sca132531 (5'- 23070 .. 24113 -3')
		CcaIa_8	C.cajan_39862	sca132067: 74292 - 75955		C.cajan_39862	sca132067 (5'- 75955 .. 74292 -3')
		CcaFAMA	C.cajan_44487	sca132053: 20613 - 23105		C.cajan_44487	sca132053 (5'- 20613 .. 23105 -3')
		CcaMUTE	C.cajan_05308	CcLG02: 8857818 - 8859322		C.cajan_05308	CcLG02 (5'- 8859322 .. 8857818 -3')
		CcaSPCH	C.cajan_13634	CcLG10: 3016927 - 3018349		C.cajan_13634	CcLG10 (5'- 3018349 .. 3016927 -3')
	Capsella rubella	CruIa_1	Carubv10001470m	scaffolIa_6: 16048258 - 16050456	Phytozome
		CruIa_2	Carubv10011476m	scaffolIa_1: 7925798 - 7927845
		CruIa_3	Carubv10018614m	scaffolIa_5: 13205452 - 13207083
		CruIa_4	Carubv10020657m	scaffolIa_2: 10746510 - 10748858
		CruIa_5	Carubv10021596m	scaffolIa_2: 4165007 - 4168124
		CruIa_6	Carubv10023506m	scaffolIa_4: 14548908 - 14551602
		CruIa_7	Carubv10023734m	scaffolIa_4: 14548908 - 14551602
		CruIa_8	Carubv10026748m	scaffolIa_8: 458283 - 460180
		CruIa_9#	Carubv10027920m	scaffolIa_8: 12479441 - 12481279
		CruFAMA1	Carubv10013821m	scaffolIa_3: 8997118 - 8999941
		CruMUTE	Carubv10012751m	scaffolIa_258: 2733 - 4368
		CruSPCH	Carubv10026630m	scaffolIa_8: 7663285 - 7665398
	Carica papaya	CpaIa_1	evm.model.supercontig_36.191	supercontig_36: 1426657 - 1428000	Phytozome	evm.TU.supercontig_36.187	sup36 (5'- 1428000 .. 1426657 -3')
		CpaIa_2#	evm.model.supercontig_48.15	supercontig_48: 82329 - 83677		evm.TU.supercontig_48.15	sup48 (5'- 83493 .. 82329 -3')
		CpaIa_3	evm.model.supercontig_55.64	supercontig_55: 364434 - 365868		evm.TU.supercontig_55.62	sup55 (5'- 364434 .. 365868 -3')
		CpaIa_4	evm.model.supercontig_57.85	supercontig_57: 1349159 - 1350985		evm.TU.supercontig_57.82	sup57 (5'- 1350985 .. 1349159 -3')
		CpaFAMA	evm.model.supercontig_59.132	supercontig_59: 1233023 - 1234720		evm.TU.supercontig_59.133	sup59 (5'- 1234720 .. 1233023 -3')
		CpaSPCH	evm.model.supercontig_3.51	supercontig_3: 299950 - 302098		evm.TU.supercontig_3.51	sup3 (5'- 299950 .. 302098 -3')
	Citrus clementina	CclIa_1	clementine0.9_011463m	scaffolIa_3: 2922477 - 2926187	Phytozome
		CclIa_2	clementine0.9_015505m	scaffolIa_1: 11531562 - 11533373
		CclIa_3	clementine0.9_016508m	scaffolIa_23: 3085280 - 3087013
		CclFAMA	clementine0.9_011073m	scaffolIa_133: 462812 - 465257
		CclMUTE	clementine0.9_022508m	scaffolIa_7: 3575920 - 3577438
		CclSPCH#	clementine0.9_031259m	scaffolIa_6: 5469798 - 5472608
	Citrus sinensis	CsiIa_1	orange1.1g043618m	scaffold00059: 441028 - 442463
		CsiIa_2	orange1.1g014958m	scaffold00001: 3408603 - 3410784	Phytozome
		CsiIa_3	orange1.1g020210m	scaffold00004: 1921423 - 1922933
		CsiIa_4	orange1.1g036531m	scaffold00067: 249464 - 250628
		CsiFAMA	orange1.1g014446m	scaffold00055: 419259 - 421548
		CsiSPCH#	orange1.1g042904m	scaffold00104: 290608 - 293415
	Cucumis sativus	CsaIa_1	Cucsa.091670	d00894: 2614928 - 2616678	Phytozome	16957504	sca894 (5'- 2615015 .. 2616508 -3')
		CsaIa_2	Cucsa.160250	scaffold01144: 478390 - 480354		16965318	sca1144 (5'- 479945 .. 478667 -3')
		CsaIa_3	Cucsa.163550	scaffold01146: 24290 - 27477		16965817	sca1146 (5'- 24394 .. 27477 -3')
		CsaIa_4	Cucsa.260110	scaffold02229: 6396691 - 6399354		16973120	sca2229 (5'- 6398823 .. 6396979 -3')
		CsaIa_5	Cucsa.313010	scaffold02995: 2293986 - 2296907		16976947	sca2995 (5'- 2294065 .. 2296843 -3')
		CsaFAMA	Cucsa.256420	scaffold02229: 4048748 - 4051183		16972537	sca2229 (5'- 4048748 .. 4051183 -3')
		CsaMUTE	Cucsa.254010	scaffold02229: 2452456 - 2453946		16972182	sca2229 (5'- 2453946 .. 2452456 -3')
		CsaSPCH	Cucsa.012930	scaffold00164: 721004 - 723126		16951582	sca164 (5'- 721004 .. 723126 -3')
	Eucalyptus grandis	EgrIa_1	Eucgr.B00048	scaffolIa_2: 1107433 - 1110212	Phytozome
		EgrIa_2	Eucgr.B02000	scaffolIa_2: 37567616 - 37569632
		EgrIa_3	Eucgr.E00273	scaffolIa_5: 2619095 - 2621521
		EgrIa_4	Eucgr.H04468	scaffolIa_8: 63962408 - 63964689
		EgrIa_5	Eucgr.H04738	scaffolIa_8: 67785471 - 67787389
		EgrFAMA	Eucgr.H02788	scaffolIa_8: 40056282 - 40058092
		EgrMUTE	Eucgr.H03591	scaffolIa_8: 52890645 - 52892862
		EgrSPCH#	Eucgr.A02667	scaffolIa_1: 37245496 - 37248194
	Fragaria vesca	FveIa_1	gene02199	scf0512963: 108413 - 122655	PFR	gene02199	scf0512963 (5'- 122655 .. 108413 -3')
		FveIa_2	gene12030	scf0513187: 502751 - 504336		gene12030	scf0513187 (5'- 504336 .. 502751 -3')
		FveIa_3	gene16221	scf0513168: 647174 - 648672		gene16221	scf0513168 (5'- 647174 .. 648672 -3')
		FveIa_4	gene18608	scf0513170: 957348 - 960216		gene18608	scf0513170 (5'- 960216 .. 957348 -3')
		FveIa_5	gene18888	scf0513170: 4013393 - 4014961		gene18888	scf0513170 (5'- 4014961 .. 4013393 -3')
		FveIa_6	gene22289	scf0513061: 838923 - 840195		gene22289	scf0513061 (5'- 838923 .. 840195 -3')
		FveMUTE	gene06093	scf0513162: 757007 - 762893		gene06093	scf0513162 (5'- 757007 .. 762893 -3')
	Glycine max	GmaIa_1#	Glyma02g37310	Gm02: 42630451 - 42633464	Phytozome	Glyma02g37310	chr2 (5'- 42633384 .. 42631349 -3')
		GmaIa_2	Glyma03g39990	Gm03: 45878661 - 45880785		Glyma03g39990	chr3 (5'- 45878661 .. 45880267 -3')
		GmaIa_3	Glyma04g10630	Gm04: 8837985 - 8839765		Glyma04g10630	chr4 (5'- 8838187 .. 8839502 -3')
		GmaIa_4	Glyma06g10470	Gm06: 7944922 - 7946821		Glyma06g10470	chr6 (5'- 7945152 .. 7946548 -3')
		GmaIa_5	Glyma06g35330	Gm06: 37119453 - 37121295		Glyma06g35330	chr6 (5'- 37119608 .. 37121128 -3')
		GmaIa_6	Glyma07g05500	Gm07: 4140747 - 4143604		Glyma07g05500	chr7 (5'- 4143301 .. 4141028 -3')
		GmaIa_7	Glyma08g36590	Gm08: 34678136 - 34680658		Glyma08g36590	chr8 (5'- 34678518 .. 34680366 -3')
		GmaIa_8	Glyma10g29760	Gm10: 38554571 - 38556514		Glyma10g29760	chr10 (5'- 38554647 .. 38555864 -3')
		GmaIa_9	Glyma14g35560	Gm14: 44523723 - 44526790		Glyma14g35560	chr14 (5'- 44526790 .. 44524107 -3')
		GmaIa_10#	Glyma16g02020	Gm16: 1560623 - 1562937		Glyma16g02020	chr16 (5'- 1562705 .. 1560647 -3')
		GmaIa_11	Glyma19g42520	Gm19: 48477148 - 48479158		Glyma19g42520	chr19 (5'- 48477209 .. 48478750 -3')
		GmaIa_12	Glyma20g37550	Gm20: 45403363 - 45405150		Glyma20g37550	chr20 (5'- 45405045 .. 45403843 -3')
		GmaFAMA1	Glyma01g23230	Gm01: 29844044 - 29846090		Glyma01g23230	chr1 (5'- 29846090 .. 29844044 -3')
		GmaFAMA2	Glyma02g14290	Gm02: 12842184 - 12844143		Glyma02g14290	chr2 (5'- 12842184 .. 12844143 -3')
		GmaMUTE1#	Glyma13g27880	Gm13: 30991954 - 30993689		Glyma13g27880	chr13 (5'- 30991954 .. 30993647 -3')
		GmaMUTE2#	Glyma15g11130	Gm15: 8160939 - 8162619		Glyma15g11130	chr15 (5'- 8161533 .. 8160939 -3')
		GmaSPCH1	Glyma04g41710	Gm04: 47560873 - 47565130		Glyma04g41710	chr4 (5'- 47565130 .. 47561191 -3')
		GmaSPCH2#	Glyma06g13080	Gm06: 10220901 - 10224694		Glyma06g13080	chr6 (5'- 10220901 .. 10222935 -3')
		GmaSPCH3#	Glyma13g08740	Gm13: 9326439 - 9329535		Glyma13g08740	chr13 (5'- 9328273 .. 9326439 -3')
		GmaSPCH4#	Glyma14g31390	Gm14: 38165503 - 38168865		Glyma14g31390	chr14 (5'- 38167826 .. 38165812 -3')
	Linum usitatissimum	LusIa_1	Lus10000332	scaffold3845: 1019 - 2605	Phytozome
		LusIa_2	Lus10001271	scaffold2151: 8418 - 10083
		LusIa_3	Lus10009475	scaffold981: 301130 - 302969
		LusIa_4#	Lus10010101	scaffold722: 225671 - 226907
		LusIa_5#	Lus10012603	scaffold101: 22087 - 23727
		LusIa_6	Lus10015902	scaffold175: 569985 - 571936
		LusIa_7	Lus10029950	scaffold416: 795456 - 797022
		LusFAMA	Lus10016680	scaffold915: 609999 - 612008
		LusMUTE	Lus10034031	scaffold292: 675662 - 677692
		LusSPCH1	Lus10001066	scaffold1286: 61940 - 63580
		LusSPCH2#	Lus10014938	scaffold2022: 157939 - 159721
		LusSPCH3	Lus10038823	scaffold34: 417228 - 429615
		LusSPCH4	Lus10039328	scaffold33: 586392 - 588294
	Lotus japonicus	LjaIa_1	chr1.CM0544.580.nd	chr1: 292486-293663	Kazusa	chr1.CM0544.580.nd	chr1 (5'- 293663 .. 292486 -3')
		LjaIa_2	chr1.LjT16B05.110.nd	chr1: 61418 - 63512		chr1.LjT16B05.110.nd	chr1 (5'- 61418 .. 63512 -3')
		LjaIa_3	chr1.LjT40H13.220.nd	chr1: 118270 - 119577		chr1.LjT40H13.220.nd	chr1 (5'- 118270 .. 119577 -3')
		LjaIa_4	chr3.CM0208.290.nc	chr3: 125742 - 127407		chr3.CM0208.290.nc	chr3 (5'- 125742 .. 127407 -3')
		LjaIa_5	chr5.CM0211.190.nc	chr5: 90197 - 91506		chr5.CM0211.190.nc	chr5 (5'- 91506 .. 90197 -3')
		LjaIa_6	chr6.CM0738.340.nd	chr6: 171215 - 172524		chr6.CM0738.340.nd	chr6 (5'- 172524 .. 171215 -3')
		LjaMUTE	chr6.CM0139.250.nd	chr6: 149694 - 151450		chr6.CM0139.250.nd	chr6 (5'- 149694 .. 151450 -3')
	Malus domestica	MdoIa_1	MDP0000160256	MDC000288.246: 7300 - 9397	Phytozome	MDP0000160256	chr0 (5'- 3117123 .. 3119220 -3')
		MdoIa_2	MDP0000229007	MDC041188.8: 8230 - 9835		MDP0000229007	chr5 (5'- 6389081 .. 6390686 -3')
		MdoIa_3	MDP0000267178	MDC002507.161: 20625 - 21935		MDP0000267178	chr4 (5'- 20201361 .. 20202671 -3')
		MdoIa_4	MDP0000321049	MDC005357.470: 13582 - 15989		MDP0000321049	chr1 (5'- 12265466 .. 12267873 -3')
		MdoIa_5	MDP0000672131	MDC011802.265: 11601 - 12916		MDP0000672131	chr12 (5'- 28922824 .. 28921509 -3')
		MdoIa_6	MDP0000794913	MDC001647.167: 10223 - 11899		MDP0000794913	chr6 (5'- 4464080 .. 4462404 -3')
		MdoIa_7	MDP0000829998	MDC015632.161: 5396 - 7047		MDP0000829998	chr7 (5'- 19687933 .. 19686282 -3')
		MdoIa_8	MDP0000944210	MDC000871.256: 13359 - 15699		MDP0000944210	chr3 (5'- 21015976 .. 21018316 -3')
		MdoFAMA	MDP0000646823	MDC019231.92: 39902 - 41472		MDP0000646823	chr9 (5'- 15744088 .. 15745658 -3')
		MdoMUTE1	MDP0000318772	MDC026722.19: 62446 - 65794		MDP0000318772	chr13 (5'- 17898094 .. 17901442 -3')
		MdoMUTE2	MDP0000205030	MDC014173.323: 9659 - 10969		MDP0000205030	chr16 (5'- 14202872 .. 14201562 -3')
		MdoSPCH1#	MDP0000131133	MDC019500.163: 17008 - 19941		MDP0000131133	chr7 (5'- 24831193 .. 24833484 -3')
		MdoSPCH2	MDP0000191607	MDC010557.340: 10182 - 12434		MDP0000191607	chr1 (5'- 27700015 .. 27702267 -3')
	Manihot esculenta	MesIa_1	cassava4.1_009158m	scaffold03581: 120247 - 122301	Phytozome
		MesIa_2	cassava4.1_010957m	scaffold03614: 3653147 - 3654615
		MesIa_3	cassava4.1_011679m	scaffold06916: 1793027 - 1794459
		MesIa_4	cassava4.1_012613m	scaffold09601: 127471 - 129473
		MesIa_5	cassava4.1_025549m	scaffold08265: 1177582 - 1178681
		MesIa_6	cassava4.1_029469m	scaffold07571: 101566 - 103341
		MesIa_7#	cassava4.1_033287m	scaffold04285: 29424 - 30541
		MesFAMA1	cassava4.1_024031m	scaffold02421: 471210 - 472816
		MesFAMA2	cassava4.1_032429m	scaffold03332: 1034607 - 1036208
		MesMUTE1	cassava4.1_021278m	scaffold01551: 1919783 - 1921218
		MesMUTE2	cassava4.1_033538m	scaffold05019: 10008 - 11275
		MesSPCH1	cassava4.1_011419m	scaffold06089: 256329 - 258096
		MesSPCH2	cassava4.1_011503m	scaffold00341: 194753 - 196597
	Mimulus guttatus	MguIa_1#	mgv11b019145m	scaffolIa_3: 2799653 - 2801892	Phytozome
		MguIa_2	mgv1a010772m	scaffolIa_858: 33884 - 36753
		MguSPCH1	SPCH_mgv1a009009m	scaffolIa_8: 776089 - 779354
		MguSPCH2	SPCH_mgv1a018456m	scaffolIa_51: 1204043 - 1205290
	Medicago truncatula	MtrIa_1	Medtr1g099080	MtChr1: 20152958 - 20155123	Phytozome	Medtr1g082480	chr1 (5'- 21189984 .. 21188661 -3')
		MtrIa_2	Medtr3g150170	MtChr3: 39512412 - 39514795		Medtr3g099620	chr3 (5'- 34729881 .. 34727925 -3')
		MtrIa_3#	Medtr5g074130	MtChr5: 26726026 - 26727972		Medtr5g064950	chr5 (5'- 26320865 .. 26316567 -3')
		MtrIa_4	Medtr7g139590	MtChr7: 33438514 - 33440417		Medtr7g113830	chr7 (5'- 36873835 .. 36875001 -3')
		MtrIa_5	Medtr8g078090	MtChr8: 15722103 - 15724865		Medtr8g066770	chr8 (5'- 16786737 .. 16788896 -3')
		MtrSPCH	Medtr3g124650	MtChr3: 31660115 - 31662303		Medtr3g090850	chr3 (5'- 30783759 .. 30785947 -3')
	Musa acuminata	MacIa_1	GSMUA_Achr10G19180	chr10: 25668768 - 25669654	Banana Geome	GSMUA_Achr10G19180	chr10 (5'- 25669654 .. 25668768 -3')
		MacIa_2	GSMUA_Achr10G30300	chr10: 32528957 - 32530403		GSMUA_Achr10G30300	chr10 (5'- 32528957 .. 32530403 -3')
		MacIa_3	GSMUA_Achr11G00350	chr11: 210315 - 212718		GSMUA_Achr11G00350	chr11 (5'- 210315 .. 212718 -3')
		MacIa_4	GSMUA_Achr11G02740	chr11: 1948896 - 1950178		GSMUA_Achr11G02740	chr11 (5'- 1948896 .. 1950178 -3')
		MacIa_5	GSMUA_Achr11G21440	chr11: 22069912 - 22071149		GSMUA_Achr11G21440	chr11 (5'- 22069912 .. 22071149 -3')
		MacIa_6	GSMUA_Achr11G23340	chr11: 23251818 - 23253284		GSMUA_Achr11G23340	chr11 (5'- 23251818 .. 23253284 -3')
		MacIa_7	GSMUA_Achr2G22310	chr2: 21425310 - 21426277		GSMUA_Achr2G22310	chr2 (5'- 21426277 .. 21425310 -3')
		MacIa_8	GSMUA_Achr3G06660	chr3: 4492149 - 4493306		GSMUA_Achr3G06660	chr3 (5'- 4493306 .. 4492149 -3')
		MacIa_9	GSMUA_Achr5G05450	chr5: 4059181 - 4060226		GSMUA_Achr5G05450	chr5 (5'- 4059181 .. 4060226 -3')
		MacIa_10	GSMUA_Achr5G17900	chr5: 19093185 - 19094393		GSMUA_Achr5G17900	chr5 (5'- 19094393 .. 19093185 -3')
		MacIa_11	GSMUA_Achr5G20300	chr513: 22063170 - 22064359		GSMUA_Achr5G20300	chr5 (5'- 22064359 .. 22063170 -3')
		MacIa_12	GSMUA_Achr6G10290	chr6: 6869749 - 6870865		GSMUA_Achr6G10290	chr6 (5'- 6869749 .. 6870865 -3')
		MacIa_13	GSMUA_Achr9G15000	chr9: 9847013 - 9847942		GSMUA_Achr9G15000	chr9 (5'- 9847942 .. 9847013 -3')
		MacIa_14	GSMUA_Achr7G12790	chr7: 10305700 - 10307575		GSMUA_Achr7G12790	chr7 (5'- 10307575 .. 10305700 -3')
		MacIa_15	GSMUA_Achr8G12330	chr8: 9109260 - 9110633		GSMUA_Achr8G12330	chr8 (5'- 9110633 .. 9109260 -3')
		MacIa_16	GSMUA_Achr8G17650	chr8: 18057078 - 18058328		GSMUA_Achr8G17650	chr8 (5'- 18058328 .. 18057078 -3')
		MacFAMA1	GSMUA_AchrG06030_001	chr2: 1095829 - 10959546		GSMUA_Achr2G06030	chr2 (5'- 10959546 .. 10958298 -3')
		MacFAMA2	GSMUA_Achr8G28400	chr8: 31235247 - 31236038		GSMUA_Achr8G28400	chr8 (5'- 31236038 .. 31235247 -3')
		MacMUTE1	GSMUA_Achr7G21190_001	chr7: 2404009 - 24040943		GSMUA_Achr7G21190	chr7 (5'- 24040943 .. 24040097 -3')
		MacMUTE2	GSMUA_Achr7G21110	chr7: 2400049 - 24001306		GSMUA_Achr7G21110	chr7 (5'- 24001306 .. 24000495 -3')
		MacSPCH1	GSMUA_Achr5G06780_001	chr5: 4947957 - 4949232		GSMUA_Achr5G06780	chr5 (5'- 4949232 .. 4947957 -3')
		MacSPCH2	GSMUA_Achr8G19870	chr8: 24990853 - 24992331		GSMUA_Achr8G19870	chr8 (5'- 24990853 .. 24992331 -3')
		MacSPCH3	GSMUA_Achr10G01060	chr10: 1854039 - 1855010		GSMUA_Achr10G01060	chr10 (5'- 1855010 .. 1854039 -3')
	Oryza sativa	OsaIa_1	LOC_Os02g46560	Chr2: 28390170 - 28393248	Phytozome
		OsaIa_2	LOC_Os02g52190	Chr2: 31959228 - 31961185
		OsaIa_3#	LOC_Os03g03000	Chr3: 1226698 - 1229532
		OsaIa_4	LOC_Os03g08930	Chr3: 4628935 - 4630514
		OsaIa_5	LOC_Os04g50090	Chr4: 29877890 - 29881295
		OsaIa_6	LOC_Os08g37730	Chr8: 23894541 - 23896644
		OsaIa_7	LOC_Os09g29360	r9: 17826479 - 17828460
		OsaIa_8	LOC_Os10g23050	Chr10: 12015873 - 12017745
		OsaFAMA	LOC_Os05g50900	Chr5: 29208619 - 29211341
		OsaMUTE	LOC_Os05g51820	Chr5: 29749747 - 29750525
		OsaSPCH1	LOC_Os02g15760	Chr2: 8879442 - 8882660
		OsaSPCH2	LOC_Os06g33450	Chr6: 19490529 - 19494500
	Phaseolus vulgaris	PvuIa_1	Phvulv091006761m	scaffold00095: 548220 - 550010	Phytozome
		PvuIa_2	Phvulv091007116m	scaffold00090: 124490 - 127116
		PvuIa_3	Phvulv091008739m	scaffold00054: 1093719 - 1097278
		PvuIa_4	Phvulv091011421m	scaffold00005: 2719822 - 2722020
		PvuIa_5	Phvulv091013645m	scaffold00076: 321923 - 323449
		PvuIa_6	Phvulv091013674m	scaffold00067: 627558 - 629548
		PvuFAMA	Phvulv091013914m	scaffold00073: 526118 - 529276
		PvuMUTE	Phvulv091021952m	scaffold00013: 332033 - 333793
		PvuSPCH1	Phvulv091004451m	scaffold00334: 18028 - 21195
		PvuSPCH2	Phvulv091007139m	scaffold00091: 98242 - 101613
	Phoenix dactylifera	PdaIa_1	PDK_30s1166341g001	PDK_30s1166341: 17249 - 19148	Date Palm Draft Sequence
		PdaIa_2	PDK_30s664641g001	PDK_30s664641: 4312 - 5887
		PdaIa_3	PDK_30s751961g001	PDK_30s751961: 6428 - 8001
		PdaIa_4	PDK_30s919471g001	PDK_30s919471: 1177 - 3469
		PdaIa_5	PDK_30s959551g002	PDK_30s959551: 3628 - 6625
		PdaFAMA	PDK_30s756321g001	PDK_30s756321: 7605 - 9397
		PdaMUTE1	PDK_30s664571g001	PDK_30s664571: 1001 - 3685
		PdaMUTE2	PDK_30s813151g001	PDK_30s813151: 13175 - 15157
		PdaSPCH	PDK_30s738391g001	PDK_30s738391: 4314 - 6849
	Populus trichocarpa	PtrIa_1	POPTR_0001s02350	scaffolIa_1: 1775945 - 1777980	Phytozome	POPTR_0001s02350	sca1 (5'- 1775945 .. 1777980 -3')
		PtrIa_2	POPTR_0002s10230	scaffolIa_2: 7333723 - 7335209		POPTR_0002s10230	sca2 (5'- 7335209 .. 7333723 -3')
		PtrIa_3	POPTR_0002s18100	scaffolIa_2: 13962384 - 13965242		POPTR_0002s18100	sca2 (5'- 13963082 .. 13964714 -3')
		PtrIa_4	POPTR_0003s09200	scaffolIa_3: 10528466 - 10530988		POPTR_0003s09200	sca3 (5'- 10530907 .. 10528831 -3')
		PtrIa_5	POPTR_0005s04160	scaffolIa_5: 2765787 - 2767586		POPTR_0005s04160	sca5 (5'- 2767466 .. 2766212 -3')
		PtrIa_6	POPTR_0005s07210	scaffolIa_5: 4873600 - 4875333		POPTR_0005s07210	sca5 (5'- 4873600 .. 4875333 -3')
		PtrIa_7	POPTR_0007s04950	scaffolIa_7: 3148518 - 3150175		POPTR_0007s04950	sca7 (5'- 3148518 .. 3150176 -3')
		PtrIa_8	POPTR_0013s02680	scaffolIa_13: 1617834 - 1619651		POPTR_0013s02680	sca13 (5'- 1618120 .. 1619360 -3')
		PtrIa_9	POPTR_0014s10190	scaffolIa_14: 7638799 - 7641468		POPTR_0014s10190	sca14 (5'- 7639215 .. 7641109 -3')
		PtrFAMA1	POPTR_0001s32160	scaffolIa_1: 30568664 - 30570715		POPTR_0001s32160	sca1 (5'- 30569034 .. 30570619 -3')
		PtrFAMA2	POPTR_0017s08160	scaffolIa_17: 6603650 - 6605240		POPTR_0017s08160	sca17 (5'- 6603650 .. 6605015 -3')
		PtrMUTE	POPTR_0008s20720	scaffolIa_8: 14684657 - 14685973		POPTR_0008s20720	sca8 (5'- 14685915 .. 14684657 -3')
		PtrSPCH1	POPTR_0012s01370	scaffolIa_12: 979611 - 982272		POPTR_0012s01370	sca12 (5'- 979611 .. 982272 -3')
		PtrSPCH2	POPTR_0015s06160	scaffolIa_15: 6440921 - 6442842		POPTR_0015s06160	sca15 (5'- 6440921 .. 6442842 -3')
	Prunus persica	PpeIa_1	ppa006041m	scaffolIa_2: 20039400 - 20041459	Phytozome	ppa006041m	sca2 (5'- 20039400 .. 20041459 -3')
		PpeIa_2	ppa009461m	scaffolIa_1: 46825567 - 46827433		ppa009461m	sca1 (5'- 46825567 .. 46827285 -3')
		PpeIa_3	ppa011095m	scaffolIa_6: 26952932 - 26953844		ppa011095m	sca6 (5'- 26952932 .. 26953844 -3')
		PpeIa_4	ppa017746m	scaffolIa_5: 3766642 - 3768330		ppa017746m	sca5 (5'- 3766642 .. 3768330 -3')
		PpeIa_5	ppa020862m	scaffolIa_6: 18277147 - 18278450		ppa020862m	sca6 (5'- 18278450 .. 18277147 -3')
		PpeFAMA	ppa020429m	scaffolIa_1: 559213 - 560704		ppa020429m	sca1 (5'- 559213 .. 560704 -3')
		PpeMUTE	ppa019299m	scaffolIa_1: 11539463 - 11540540		ppa019299m	sca1 (5'- 11540540 .. 11539463 -3')
		PpeSPCH	ppa015055m	scaffolIa_2: 25610284 - 25612300		ppa015055m	sca2 (5'- 25610284 .. 25612300 -3')
	Ricinus communis	RcoIa_1	29908.m006098	29908: 1580777 - 1582208	Phytozome	29908.m006098	29908 (5'- 1582208 .. 1580777 -3')
		RcoIa_2	30054.m000819	30054: 216515 - 218889		30054.m000819	30054 (5'- 216515 .. 218889 -3')
		RcoIa_3	30076.m004456	30076: 99057 - 100899		30076.m004456	30076 (5'- 99057 .. 100899 -3')
		RcoIa_4	30128.m008737	30128: 766383 - 767810		30128.m008737	30128 (5'- 767810 .. 766383 -3')
		RcoFAMA	29904.m002956	29904: 450737 - 452447		29904.m002956	904 (5'- 452447 .. 450737 -3')
		RcoMUTE	29844.m003312	29844: 934771 - 936266		29844.m003312	29844 (5'- 936266 .. 934771 -3')
		RcoSPCH	30169.m006534	30169: 1756834 - 1759174		30169.m006534	30169 (5'- 1759174 .. 1756834 -3')
	Setaria italica	SitIa_1	Si007984m	scaffolIa_4: 7353620 - 7354936	Phytozome
		SitIa_2	Si010485m	scaffolIa_7: 28642795 - 28645578
		SitIa_3	Si013925m	scaffolIa_6: 31114443 - 31115980
		SitIa_4	Si017701m	scaffolIa_1: 38628131 - 38630122
		SitIa_5#	Si017715m	scaffolIa_1: 35065252 - 35068854
		SitIa_6	Si036568m	scaffolIa_9: 54349600 - 54351328
		SitIa_7	Si038653m	scaffolIa_9: 22517882 - 22519016
		SitIa_8	Si040271m	scaffolIa_9: 57638505 - 57640339
		SitFAMA	Si021834m	scaffolIa_3: 8727588 - 8731702
		SitMUTE	Si004438m	scaffolIa_5: 13536526 - 13537396
		SitSPCH1	Si006640m	scaffolIa_4: 26541393 - 26543710
		SitSPCH2	Si017482m	scaffolIa_1: 1096291 - 1099680
	Solanum lycopersicum	SlyIa_1	Solyc01g098720.2	chr01: 80910842 - 80912364		Solyc01g098720.2	chr01 (5'- 80910842 .. 80912364 -3')
		SlyIa_2	Solyc04g074810.2	chr04: 58316434 - 58320023		Solyc04g074810.2	chr04 (5'- 58320023 .. 58316434 -3')
		SlyIa_3	Solyc08g076820.2	chr08: 57896746 - 57899403		Solyc08g076820.2	chr08 (5'- 57896746 .. 57899403 -3')
		SlyIa_4	Solyc11g010340.1	chr11: 3413585 - 3415798		Solyc11g010340.1	chr11 (5'- 3415798 .. 3413585 -3')
		SlyFAMA1	Solyc09g091760.1	chr09: 66328970 - 66330468		Solyc09g091760.1	chr09 (5'- 66328970 .. 66330468 -3')
		SlyFAMA2	Solyc05g053660.1	chr05: 62867871 - 62870213		Solyc05g053660.1	chr05 (5'- 62867871 .. 62870213 -3')
		SlyMUTE	Solyc01g080050.2	chr01: 71683233 - 71685011		Solyc01g080050.2	chr01 (5'- 71683233 .. 71685011 -3')
	Solanum tuberosum	StuIa_1	PGSC0003DMC400003806	chr4: 57994579 - 57996111		PGSC0003DMC400003806	chr4 (5'- 57994579 .. 57996111 -3')
		StuIa_2	PGSC0003DMC400049785	chr1: 82512590 - 82514234		PGSC0003DMC400049785	chr1 (5'- 82512590 .. 82514234 -3')
		StuIa_3	PGSC0003DMC400030631	chr8: 35605779 - 35608502		PGSC0003DMC400030631	chr8 (5'- 35608502 .. 35605779 -3')
		StuIa_4	PGSC0003DMC400031052	chr12: 62212586 - 62214605		PGSC0003DMC400031052	chr12 (5'- 62214605 .. 62212586 -3')
		StuFAMA1	PGSC0003DMC400051622	chr9: 50323478 - 50324792		PGSC0003DMC400051622	chr9 (5'- 50323478 .. 50324792 -3')
		StuFAMA2	PGSC0003DMC400027642	chr5: 58317505 - 58320706		PGSC0003DMC400027642	chr5 (5'- 58317505 .. 58320706 -3')
	Sorghum bicolor	SbiIa_1	Sb0012s004780	super_12: 789170 - 790366	Phytozome	Sb0012s004780	sup12 (5'- 790364 .. 789170 -3')
		SbiIa_2	Sb01g044640	chromosome_1: 67784530 - 67786310		Sb01g044640	chr1 (5'- 67786136 .. 67784751 -3')
		SbiIa_3#	Sb01g049080	chromosome_1: 72082544 - 72085239		Sb01g049080	chr1 (5'- 72083588 .. 72082544 -3')
		SbiIa_4	Sb02g027210	chromosome_2: 62422107 - 62423585		Sb02g027210	chr2 (5'- 62422107 .. 62423585 -3')
		SbiIa_5	Sb04g027280	chromosome_4: 57145498 - 57147477		Sb04g027280	chr4 (5'- 57145637 .. 57147217 -3')
		SbiIa_6	Sb04g031250	chromosome_4: 61228853 - 61232246		Sb04g031250	chr4 (5'- 61232136 .. 61229093 -3')
		SbiIa_7	Sb06g026970	chromosome_6: 55950362 - 55963944		Sb06g026970	chr6 (5'- 55950362 .. 55963944 -3')
		SbiFAMA	Sb09g030060	chromosome_9: 58714519 - 58718631		Sb09g030060	chr9 (5'- 58718631 .. 58714519 -3')
		SbiMUTE	Sb09g030930	chromosome_9: 59544383 - 59545216		Sb09g030930	chr9 (5'- 59544383 .. 59545216 -3')
		SbiSPCH1	Sb04g009390	chromosome_4: 11850458 - 11854260		Sb04g009390	chr4 (5'- 11854260 .. 11850458 -3')
		SbiSPCH2	Sb10g020490	chromosome_10: 44365667 - 44368403		Sb10g020490	chr10 (5'- 44365667 .. 44368403 -3')
	Thellungiella halophila	ThaIa_1	Thhalv10000961m	scaffolIa_20: 1974174 - 1975953	Phytozome
		ThaIa_2	Thhalv10001803m	scaffolIa_22: 1390230 - 1391403
		ThaIa_3	Thhalv10004772m	scaffolIa_6: 903829 - 905308
		ThaIa_4	Thhalv10006045m	scaffolIa_19: 515485 - 517266
		ThaIa_5#	Thhalv10009836m	scaffolIa_5: 7563856 - 7566073
		ThaIa_6	Thhalv10018867m	scaffolIa_9: 3627430 - 3630112
		ThaIa_7	Thhalv10023998m	scaffolIa_8: 10613787 - 10618324
		ThaIa_8	Thhalv10028815m	scaffolIa_3: 657111 - 659324
		ThaFAMA1	Thhalv10002558m	scaffolIa_4: 7531707 - 7533930
		ThaFAMA2	Thhalv10002990m	scaffolIa_4: 7628786 - 7630918
		ThaMUTE#	Thhalv10022251m	scaffolIa_13: 7518381 - 7519454
		ThaSPCH	Thhalv10013877m	scaffolIa_2: 11943203 - 11945441
	Theobroma cacao	TcaIa_1	Tc01_g033610	Tc01: 27202672 - 27204370	CIRAD	Tc01_g033610	Tc01 (5'- 27204370 .. 27202672 -3')
		TcaIa_2	Tc00_g092010	Tc00: 100295459 - 100297545		Tc00_g092010	Tc00 (5'- 100297545 .. 100295459 -3')
		TcaIa_3	Tc01_g008370	Tc01: 4877159 - 4878418		Tc01_g008370	Tc01 (5'- 4877159 .. 4878418 -3')
		TcaIa_4	Tc05_g029720	Tc05: 24405603 - 24406822		Tc05_g029720	Tc05 (5'- 24405603 .. 24406822 -3')
		TcaIa_5	Tc08_g005380	Tc08: 2879012 - 2880488		Tc08_g005380	Tc08 (5'- 2880488 .. 2879012 -3')
		TcaFAMA	Tc04_g022450	Tc04: 18811215 - 18812715		Tc04_g022450	Tc04 (5'- 18812715 .. 18811215 -3')
		TcaMUTE	Tc04_g022930	Tc04: 19146461 - 19147861		Tc04_g022930	Tc04 (5'- 19147861 .. 19146461 -3')
		TcaSPCH	Tc03_g017560	Tc03: 17181310 - 17183672		Tc03_g017560	Tc03 (5'- 17183672 .. 17181310 -3')
	Vitis vinifera	VviIa_1	GSVIVT01000012001	chr14: 2775388 - 2776822	Phytozome	GSVIVT01000012001	chr14 (5'- 2776726 .. 2775566 -3')
		VviIa_2	GSVIVT01003437001	chr7: 15041110 - 15042602		GSVIVT01003437001	chr7 (5'- 15042602 .. 15041250 -3')
		VviIa_3	GSVIVT01009097001	chr18: 5009692 - 5011145		GSVIVT01009097001	chr18 (5'- 5010968 .. 5009725 -3')
		VviIa_4#	GSVIVT01013144001	chr2: 7638044- 7641328		GSVIVT01013144001	chr2 (5'- 7640726 .. 7639020 -3')
		VviIa_5	GSVIVT01027446001	chr15: 16674193 - 16675872		GSVIVT01027446001	chr15 (5'- 16675872 .. 16674548 -3')
		VviFAMA	GSVIVT01021074001	chr5: 14065432 - 14067113		GSVIVT01021074001	chr5 (5'- 14065515 .. 14067044 -3')
		VviMUTE	GSVIVT01017892001	chr5: 4441484 - 4442765		GSVIVT01017892001	chr5 (5'- 4442745 .. 4441484 -3')
		VviSPCH	GSVIVT01028719001	chr16: 19472593 - 19474275		GSVIVT01028719001	chr16 (5'- 19472593 .. 19474275 -3')
	Zea mays	ZmaIa_1	AC233899.1_FGT002	9: 149664143 - 149665651	Phytozome	AC233899.1_FGT002	chr9 (5'- 149665651 .. 149664143 -3')
		ZmaIa_2	GRMZM2G006631_T01	1: 19099991 - 19102005		GRMZM2G006631_T01	chr1 (5'- 19100163 .. 19101549 -3')
		ZmaIa_3	GRMZM2G008691_T03	4: 179801255 - 179803482		GRMZM2G008691_T03	chr4 (5'- 179803136 .. 179801527 -3')
		ZmaIa_4	GRMZM2G015666_T01	2: 187816227 - 187818395		GRMZM2G015666_T01	chr2 (5'- 187816653 .. 187818056 -3')
		ZmaIa_5	GRMZM2G045883_T01	5: 208895710 - 208901046		GRMZM2G045883_T01	chr5 (5'- 208900887 .. 208899342 -3')
		ZmaIa_6	GRMZM2G082586_T01	7: 128707588 - 128709815		GRMZM2G082586_T01	chr7 (5'- 128707846 .. 128709365 -3')
		ZmaIa_7	GRMZM2G086474_T02	10: 135677365 - 135680950		GRMZM2G086474_T02	chr10 (5'- 135678198 .. 135680681 -3')
		ZmaIa_8	GRMZM2G091003_T01	4: 157480902 - 157483640		GRMZM2G091003_T01	chr4 (5'- 157481224 .. 157483357 -3')
		ZmaIa_9	GRMZM2G111146_T01	5: 198778008 - 198780081		GRMZM2G111146_T01	chr5 (5'- 198779920 .. 198777008 -3')
		ZmaIa_10#	GRMZM2G475289_T01	1: 4749179 - 4751988		GRMZM2G475289_T01	chr1 (5'- 4748956 .. 4750517 -3')
		ZmaFAMA	GRMZM2G162450_T01	8: 75990746 - 75992414		GRMZM2G162450_T01	chr8 (5'- 75992414 .. 75990746 -3')
		ZmaMUTE	GRMZM2G417164_T01	8: 79141710 - 79142884		GRMZM2G417164_T01	chr8 (5'- 79142821 .. 79142162 -3')
		ZmaSPCH1	GRMZM2G045109_T01	9: 67071379 - 67075188		GRMZM2G045109_T01	chr9 (5'- 67075067 .. 67071672 -3')
		ZmaSPCH2	GRMZM2G064638_T01	5: 140933171 - 140938202		GRMZM2G064638_T01	chr5 (5'- 140937946 .. 140933468 -3')
		ZmaSPCH3	GRMZM2G085751_T01	4: 224623490 - 224627055		GRMZM2G085751_T01	chr4 (5'- 224623775 .. 224626751 -3')
*, Database websites: Amborella GD, http://www.amborella.org/; Banana Genome, http://banana-genome.cirad.fr/; CIRAD, http://cocoagendb.cirad.fr/gbrowse/download.html; Date Palm Draft Sequence, http://qatar-weill.cornell.edu/research/datepalmGenome/download.html; IIPG, http://www.icrisat.org/gt-bt/iipg/Home.html; Kazusa, ftp://ftp.kazusa.or.jp/pub/lotus/; NCBI, http://www.ncbi.nlm.nih.gov/;Phytozo…
#, Exon regions were modified.
$, Sequences were from the assembled Short-Read Archive (SRA) using Newbler version 2.3 (454 Life Sciences). Cephalotaxus harringtonia, SRA023613; Gnetum gnemon, SRA023615; Pinus taeda, SRA023533; Sciadopitys verticilliata, SRA023758; Ginkgo biloba, SRA030487.
_, missing information.

## Sheet: Sheet2
Table 2. Information of SPCH, MUTE, and other bHLH Ia genes in the sampled plant species with EST or SRA databases
Phylum	Species name	SPCH	MUTE	FAMA	Other Ias	GenBank EST + cDNA	SRA (spots)	SRA Submission
Green alga	Nitella hyalina					88280	949065	SRA023590
	Nitella mirabilis					83526	_
Liverworts	Marchantia polymorpha					33722	22854396	SRA026315
Ferns	Adiantum capillus-veneris					30544	_
Gymnosperms	Cephalotaxus harringtonia				1		695559	SRA023613
	Ginkgo biloba			1	3	21709	64057	SRA030487
	Gnetum gnemon				1	10756	432517	SRA023615
	Picea glauca#	1			1	321713	10922903	SRA023921
	Picea breweriana*	1		1
	Picea jezoensis*	1		1
	Picea smithiana*	1		1
	Picea sitchensis				1	206402	_
	Pinus banksiana			1		36387	1397993	SRA048732
	Pinus taeda			1	7	329066	4331325	SRA023533
	Sciadopitys verticilliata				1		484806	SRA023758
#, sequences from FLcDNA database of Arborea; * sequences from PCR amplification
