# Supplementary material for: Evolution of the bHLH Genes Involved in Stomatal Development: Implications for the Expansion of Developmental Complexity of Stomata in Land Plants
Source: PLoS One. 2013 Nov 11;8(11):e78997. doi: 10.1371/journal.pone.0078997 (PMC3823973; doi:10.1371/journal.pone.0078997)
Supplement: Table S3 — Results of the site and branch-site analyses of the SPCH/MUTE/SPCH genes. (XLS) [file pone.0078997.s005.xls]

## Sheet: Sheet1
Table S3 Results of the site and branch-site analyses of the SPCH/MUTE/SPCH genes.
	Model	Estimates of parameters	lnL	Positively selected sites
Site model
Ang-MUTE	M0	omega (dN/dS) = 0.06714	-4702.88
	M3	p: 0.42379 0.50599 0.07022 w: 0.00695 0.09455 0.43145	-4596.25
	M1a	p: 0.94474 0.05526 w: 0.05750 1.00000	-4658.84
	M2a	p: 0.94474 0.04599 0.00926 w: 0.05750 1.00000 1.00000	-4658.84
	M7	p = 0.47539 q = 4.62729	-4599.95
	M8	p0 = 0.99999 p = 0.47539 q = 4.62729 (p1 = 0.00001) w = 2.33399	-4599.95
Ang-SPCH	M0	omega (dN/dS) = 0.06812	-7112.43
	M3	p: 0.44013 0.39768 0.16219 w: 0.00848 0.07511 0.26534	-6953.3
	M1a	p: 0.96372 0.03628 w: 0.06335 1.00000	-7089.66
	M2a	p: 0.96372 0.01453 0.02175 w: 0.06335 1.00000 1.00000	-7089.66
	M7	p = 0.53310 q = 6.09527	-6954.59
	M8	p0 = 0.99999 p = 0.52048 q = 5.78723 (p1 = 0.00001) w = 1.00000	-6954.67
FAMA	M0	omega (dN/dS) = 0.02618	-5899.74
	M3	p: 0.63298 0.29957 0.06746 w: 0.00727 0.04342 0.16068	-5828.26
	M1a	p: 0.99123 0.00877 w: 0.02485 1.00000	-5899
	M2a	p: 0.99123 0.00877 0.00000 w: 0.02485 1.00000 2.96267	-5899
	M7	p = 0.55181 q = 16.46949	-5829.81
	M8	p0 = 0.99999 p = 0.55181 q = 16.46949 (p1 = 0.00001) w = 2.27820	-5829.81
SPCH-MUTE	M0	omega (dN/dS) = 0.06838	-10341.2
	M3	p: 0.20962 0.62868 0.16170 w: 0.00350 0.05813 0.24596	-10136.1
	M1a	p: 0.94943 0.05057 w: 0.06330 1.00000	-10290.4
	M2a	p: 0.94943 0.05057 0.00000 w: 0.06330 1.00000 18.74572	-10290.4
	M7	p = 0.66965 q = 6.56028	-10128
	M8	p0 = 0.99999 p = 0.65250 q = 6.18033 (p1 = 0.00001) w = 1.00000	-10128.9
Branch-site model
MUTE/SPCH-MUTE	Ma1	site class 0 1 2a 2b proportion 0.94943 0.05057 0.00000 0.00000 background w 0.06330 1.00000 0.06330 1.00000 foreground w 0.06330 1.00000 1.00000 1.00000	-10290.4
	Ma	site class 0 1 2a 2b proportion 0.94943 0.05057 0.00000 0.00000 background w 0.06330 1.00000 0.06330 1.00000 foreground w 0.06330 1.00000 1.00000 1.00000	-10290.4
SPCH/SPCH-MUTE	Ma1	site class 0 1 2a 2b proportion 0.94943 0.05057 0.00000 0.00000 background w 0.06330 1.00000 0.06330 1.00000 foreground w 0.06330 1.00000 1.00000 1.00000	-10290.4
	Ma	site class 0 1 2a 2b proportion 0.94943 0.05057 0.00000 0.00000 background w 0.06330 1.00000 0.06330 1.00000 foreground w 0.06330 1.00000 1.00000 1.00000	-10290.4
Vascular plant-FAMA/FAMA	Ma1	site class 0 1 2a 2b proportion 0.94042 0.00833 0.05080 0.00045 background w 0.02494 1.00000 0.02494 1.00000 foreground w 0.02494 1.00000 1.00000 1.00000	-5897.52
	Ma	site class 0 1 2a 2b proportion 0.94055 0.00833 0.05067 0.00045 background w 0.02497 1.00000 0.02497 1.00000 foreground w 0.02497 1.00000 2.38290 2.38290	-5897.49
Seed plant-FAMA/FAMA	Ma1	site class 0 1 2a 2b proportion 0.96080 0.00852 0.03041 0.00027 background w 0.02460 1.00000 0.02460 1.00000 foreground w 0.02460 1.00000 1.00000 1.00000	-5897.37
	Ma	site class 0 1 2a 2b proportion 0.97193 0.00866 0.01924 0.00017 background w 0.02501 1.00000 0.02501 1.00000 foreground w 0.02501 1.00000 41.96605 41.96605	-5896.28	55 C 0.990*
Ang-FAMA/FAMA	Ma1	site class 0 1 2a 2b proportion 0.96973 0.00833 0.02175 0.00019 background w 0.02474 1.00000 0.02474 1.00000 foreground w 0.02474 1.00000 1.00000 1.00000	-5897.03
	Ma	site class 0 1 2a 2b proportion 0.97799 0.00770 0.01420 0.00011 background w 0.02529 1.00000 0.02529 1.00000 foreground w 0.02529 1.00000 125.13658 125.13658	-5895.21	55 C 0.997**
Eudicot-FAMA/FAMA	Ma1	site class 0 1 2a 2b proportion 0.99123 0.00877 0.00000 0.00000 background w 0.02485 1.00000 0.02485 1.00000 foreground w 0.02485 1.00000 1.00000 1.00000	-5899
	Ma	site class 0 1 2a 2b proportion 0.99123 0.00877 0.00000 0.00000 background w 0.02485 1.00000 0.02485 1.00000 foreground w 0.02485 1.00000 1.00000 1.00000	-5899
*Bayesian posterior probabilities over 0,95; **Bayesian posterior probabilities over 0.99
